# Supplementary material for: Development of an Integrated Multifunctional Column for Rapid Pretreatment and Determination of Trichothecenes in Cereals and Feeds with HPLC-MS/MS
Source: Foods. 2025 Apr 23;14(9):1466. doi: 10.3390/foods14091466 (PMC12071380; doi:10.3390/foods14091466)
Supplement: Supplementary file 1 [file foods-14-01466-s001.zip]

Archive with 1 entries (1 files):
- foods-3574764-supplementary.pdf
